# Supplementary material for: Sugar import mediated by sugar transporters and cell wall invertases for seed development in Camellia oleifera
Source: Hortic Res. 2024 May 10;11(7):uhae133. doi: 10.1093/hr/uhae133 (PMC11226869; doi:10.1093/hr/uhae133)
Supplement: Web_Material_uhae133 [file web_material_uhae133.zip]

Archive with 1 entries (1 files):
- HR-2024-048_Revised supplementary materials.docx
